# Supplementary material for: Functional Conservation and Genetic Divergence of Chordate Glycinergic Neurotransmission: Insights from Amphioxus Glycine Transporters
Source: Cells. 2021 Dec 2;10(12):3392. doi: 10.3390/cells10123392 (PMC8699752; doi:10.3390/cells10123392)
Supplement: Supplementary file 1 [file cells-10-03392-s001.zip]

Archive with 2 entries (2 files):
- Supplementary_File1.txt
- Supplementary_Tables.pdf
